# Supplementary material for: Acetylation of Lysine 201 Inhibits the DNA-Binding Ability of PhoP to Regulate Salmonella Virulence
Source: PLoS Pathog. 2016 Mar 4;12(3):e1005458. doi: 10.1371/journal.ppat.1005458 (PMC4778762; doi:10.1371/journal.ppat.1005458)
Supplement: S1 Table — (XLSX) [file ppat.1005458.s001.xlsx]

## Sheet: Sheet1
S1 Table Strains and plasmids used in this study
Strains and plasmids	Genotypes and characteristics	Sources or references
Strains
E. coli DH5α	F- 80lacZ M15 (lacZYA–argF)U169eoR recA1 endA1 hsdR17 phoA supE44-thi-1 gyrA96 relA1	Laboratory stock
E. coli BL21	F- ompT gal dcm lon hsdSB(rB- mB-) λ(DE3 [lacI lacUV5-T7 gene 1 ind1 sam7 nin5])	Laboratory stock
S. Typhimurium14028S	Wild type S. Typhimurium strain	Laboratory stock
Δpat	S. Typhimurium 14028S Δpat ::cat	Laboratory stock
ΔcobB	S. Typhimurium 14028S ΔcobB::cat	Laboratory stock
ΔphoP	S. Typhimurium 14028S ΔphoP	This study
ΔphoPΔpat	S. Typhimurium 14028S ΔphoPΔpat	This study
	(CmR)
phoP-Flag	S. Typhimurium 14028S phoP-Flag	This study
phoP (K201Q)-Flag	S. Typhimurium 14028S phoP (K201Q)-Flag chromosome mutation	This study
phoP (K201R)-Flag	S. Typhimurium 14028S phoP (K201R)-Flag chromosome mutation	This study
phoP (K201A)-Flag	S. Typhimurium 14028S phoP (K201A)-Flag chromosome mutation	This study
∆pat-phoP-Flag	S. Typhimurium 14028S ∆pat-phoP-Flag (CmR)	This study
∆cobB-phoP-Flag	S. Typhimurium 14028S ∆cobB-phoP-Flag (CmR)	This study
PhoP (eK201Q)	S. Typhimurium 14028S PhoP (K201Q) chromosome mutation	This study
PhoP (eK201R)	S. Typhimurium 14028S PhoP (K201R) chromosome mutation	This study
PhoP (eK201A)	S. Typhimurium 14028S PhoP (K201A) chromosome mutation	This study
PhoP (eWT)	S. Typhimurium 14028S PhoP (K201) chromosome genetic manipulation	This study
PhoP (eD52A)	S. Typhimurium 14028S PhoP (D52A) chromosome genetic manipulation	This study
PhoP (eD52A & K201R)	S. Typhimurium 14028S PhoP (D52A & K201R) chromosome genetic manipulation	This study
PhoP (eK201R), Δpat	S. Typhimurium 14028S PhoP (K201R) chromosome mutation, Δpat ::cat	This study
Plasmids
pKD46	Express λ red recombinase	Laboratory stock
pKD3	Source for chloramphenicol resistance cassette (cat)	Laboratory stock
pCP20	FLP recombinase	Laboratory stock
pQE80	Expression vector	Laboratory stock
pQE80-pat	AmpR, pQE80 harboring pat	This study
pQE80-cobB	AmpR, pQE80 harboring cobB	This study
pQE80-phoP	AmpR, pQE80 harboring phoP	This study
pQE80-phoP (K201Q)	AmpR, pQE80 harboring phoP (K201Q)	This study
pQE80-phoP (K201R)	AmpR, pQE80 harboring phoP (K201R)	This study
pQE80-phoP (K201A)	AmpR, pQE80 harboring phoP (K201A)	This study
pQE80-phoP (D52A)	AmpR, pQE80 harboring phoP (D52A)	This study
pQE80-phoP (D52A& K201R)	AmpR, pQE80 harboring phoP (D52A& K201R)	This study
pAcKRS-3	KanR, coding for M. barkeri	Gift from Jason Chin
	Pyrrolysine tRNA synthetase
pCDFPylT	SpeR, pCDFduet harboring pylT	Gift from Jason Chin
pCDFPylT-phoP	SpeR, pCDFPylT harboring phoP	This study
pCDFPylT-phoP (K201TAG)	SpeR, pCDFPylT harboring phoP (K201TAG)	This study
pET22b-phoP	AmpR, pET22b harboring phoP	This study
pCDSSara	SpeR, used for plasmid complementation assay	Gift from Peter Schultz
pCDSSara-phoP	pCDSSara harboring wild type phoP	This study
pRTG	pTRG prey plasmid for Bacterial two-hybrid system	Stratagene
pBT	pBT bait plasmid for Bacterial two-hybrid system	Stratagene
pTRG-Gal11P	Bacterial two-hybrid system control plasmid	Stratagene
pBT-LGF2	Bacterial two-hybrid system control plasmid	Stratagene
pBT-pat	pBT harboring pat	This study
pBT-cobB	pBT harboring cobB	This study
pTRG-phoP	pTRG harboring phoP	This study
