# Supplementary material for: Acetylation of Lysine 201 Inhibits the DNA-Binding Ability of PhoP to Regulate Salmonella Virulence
Source: PLoS Pathog. 2016 Mar 4;12(3):e1005458. doi: 10.1371/journal.ppat.1005458 (PMC4778762; doi:10.1371/journal.ppat.1005458)
Supplement: S2 Table — (XLSX) [file ppat.1005458.s002.xlsx]

## Sheet: Sheet1
S2 Table Primers used in this study
Primer Name	Primer Sequence
pBT-pat-Not I-F	tctcgcggccgcaatgagccagcaaggactg
pBT-pat-Xho I-R	tctcctcgagtcacgattcatcacatttgg
pBT-cobB-Not I-F	tctcgcggccgcaatgcagtcgcgtcggtttca
pBT-cobB-Xho I-R	tctcctcgagctacagccctttcaggaattta
pTRG-phoP-BamHI-F	cgggatccatgatgcgcgtactggttgtagagg
pTRG-phoP-Xho I-R	ccgctcgaggcgcaattcaaatagatatccttgtccg
pCDSS-phoP-Xho I-F	ccgctcgagatgatgcgcgtactggttgtaga
pCDSS-phoP-Spe I-R	gactagtttaatgatgatgatgatgatggcgcaattcaaaaagatatccttg
pCDFDuet-phoP-Nco I-F	catgccatgggcatgatgcgcgtactggttgtaga
phoP-BamH I-R	cgggatccttaatggtgatggtgatggtggcgcaattcaaaaagatatccttg
pET22b-phoP-Nde I-F	tctccatatgatgcgcgtactggtt
pQE80-pat-F	atgagccagcaaggactggaagc
pQE80-pat-R	tataggccggcctcgattcatcacatttggccagattc
pQE80-cobB-Afe I-F	atgcagtcgcgtcggtttcatcg
pQE80-cobB-fse I-R	tataggccggcctcagccctttcaggaatttatcaaca
pQE80-phoP-AfeI-F	atgatgcgcgtactggttgtag
pQE80-phoP-fseI-R	tataggccggcctgcgcaattcaaaaagatatccttg
pQE80-Check-F	gtcttcacctcgagaaatca
pQE80-Check-R	ctagcttggattctcaccaa
phoP K201Q-F	gggcgtctgcggaaacagatacaggcccagtat
phoP K201Q-R	atactgggcctgtatctgtttccgcagacgccc
phoP K201R-F	gggcgtctgcggaaacgaatacaggcccagtat
phoP K201R-R	atactgggcctgtattcgtttccgcagacgccc
phoP-K201A-F	gggcgtctgcggaaagcaatacaggcccagta
phoP-K201A-R	tactgggcctgtattgctttccgcagacgccc
phoP-K201-TAG-F	gggcgtctgcggaaatagatacaggcccagtat
phoP-K201-TAG-R	atactgggcctgtatctatttccgcagacgccc
phoP-D52A-F	gatatcgctattgtcgctttaggtctgccggat
phoP-D52A-R	atccggcagacctaaagcgacaatagcgatatc
phoP-KO-F	caccataatcaacgctagactgttcttattgttaacacaagggagaagaggtgtaggctggagctgcttc
phoP-KO-R	aaacgaacccgcagcgacagcggcagaaaatggcgagcaaatttattcatcatatgaatatcctcctta
phoP-KO-check-F	ccccaaagcaccataatcaa
phoP-KO-check-R	aaagaaagcaccagcacgac
genome-phoP-Flag-F1	cattccacatcgaagaggtaat
genome-phoP-Flag-R1	gaagcagctccagcctacacttacttgtcgtcatcgtctttgtagtcgcgcaattcaaaaagatatcct
genome-phoP-Flag-F2	aggatatctttttgaattgcgcgactacaaagacgatgacgacaagtaagtgtaggctggagctgcttc
genome-phoP-Flag-R2	aaatggcgagcaaatttattcatgtccatatgaatatcctccttag
genome-phoP-Flag-F3	ctaaggaggatattcatatggacatgaataaatttgctcgccattt
genome-phoP-Flag-R3	gtctacgttggtttcaatttcat
genome-phoP-Flag-check-F	cactgccggttctggtgtta
genome-phoP-Flag-check-R	ctcggcatcatcgtcatcttc
genome-phoP mutant-F1	ctgattactaccttaatgaa
genome-phoP mutant-R1	gaagcagctccagcctacacttagcgcaattcaaaaagat
genome-phoP mutant-F2	atctttttgaattgcgctaagtgtaggctggagctgcttc
genome-phoP mutant-R2	tggcgagcaaatttattcatcatatgaatatcctccttag
genome-phoP mutant-F3	ctaaggaggatattcatatgatgaataaatttgctcgcca
genome-phoP mutant-R3	tcacgtacttctttgagttt
genome-phoP mutant-check-F	caccacctgaaggttcagct
genome-phoP mutant-check-R	cgccgtggcaggataaatat
phoP-promoter-F	6-FAM-tcgcgctgtgactctggtcg
phoP-promoter-R	6-FAM-atcctctacaaccagtacgc
phoP Box-biotin-F	biotin-ggggtctggtttattaactgtttatccgggg
phoP Box-R	ccccggataaacagttaataaaccagacccc
PE-phoP-R	6-FAM-gatgccagggaagctgattactac
pat-qPCR-F	cagcagcgaacattacgtca
pat-qPCR-R	cttgcctcctgagacgagaa
phoP-qPCR-F	tgcgcgtactggttgtagag
phoP-qPCR-R	tcatccggcagacctaaatc
phoQ-qPCR-F	ctggtcggctatagcgtaagtt
phoQ-qPCR-R	gtttcatcgtaaatcagcgtca
pmrA-qPCR-F	cataataaccagggtgaaagtgaac
pmrA-qPCR-R	cgttatcccagttgtagatatcgtt
mgtA-qPCR-F	aatcctttcaacatcttactcacga
mgtA-qPCR-R	attttcattaataacccgcagtacg
mgtC-qPCR-F	agggagaaaaacgttatatcctgaa
mgtC-qPCR-R	atttctttatagccctgttcctgag
pagC-qPCR-F	acatttaaagaacattccactcagg
pagC-qPCR-R	agccgtttatttttgtagaggagat
phoP-promoter-qPCR-F	tgaaacagtttattgatagtctggc
phoP-promoter-qPCR-R	gtggcgtaataatgcattatcctc
mgtA-promoter-qPCR-F	ggcgatgtctttgatagtgagccg
mgtA-promoter-qPCR-R	cctccggtaagtaaataatttgcgc
pmrD-promoter-qPCR-F	agacgtgaacctcgctgaatg
pmrD-promoter-qPCR-R	acagcaccagaacatggcac
pmrC-promoter-qPCR-F	tgatggtgatcaccgcgctgtatg
pmrC-promoter-qPCR-R	tcaggcagacggcaatataaaagg
pbgP-promoter-qPCR-F	aatgaaattccgcaacggaagaccagg
pbgP-promoter-qPCR-R	gccgcttttcaaatatttcggcaatag
mgtC-promoter-qPCR-F	tacgtgcaggcatcataacagagc
mgtC-promoter-qPCR-R	tagcgtgcgttaacttgccagatg
hilD-qPCR-F	aacgtgacgcttgaagaggt
hilD-qPCR-R	cttctggcaggaaagtcagg
hilA-qPCR-F	atcttttcatggctggtcagtt
hilA-qPCR-R	gattatcctgcaggtgttgtga
sipC-qPCR-F	gtaccgatgcgacgaaaaat
sipC-qPCR-R	atcgattcgggtcatatcca
invF-qPCR-F	tgagaatgctgggagaaga
invF-qPCR-R	gtgaaggcgatgagtaacc
spaS-qPCR-F	tgggaggaattgcctatctg
spaS-qPCR-R	gcctgtaataacgccggtaa
